# Supplementary material for: Symbiotic bacterial communities in rainforest fungus-farming ants: evidence for species and colony specificity
Source: Sci Rep. 2020 Jun 23;10:10172. doi: 10.1038/s41598-020-66772-6 (PMC7311517; doi:10.1038/s41598-020-66772-6)
Supplement: Supplementary file 2 — Supplementary Material 2. [file 41598_2020_66772_MOESM2_ESM.xlsx]

## Sheet: PaperID
Symbiotic bacterial communities in rainforest fungus-farming ants: evidence for species and colony specificity
Mariane U. V. Ronque1*, Mariana L. Lyra2, Gustavo H. Migliorini3, Maurício Bacci Jr4 and Paulo S. Oliveira5
1Programa de Pós-Graduação em Ecologia, Instituto de Biologia, C.P. 6109, Universidade Estadual de Campinas, 13083-862, Campinas - SP, Brazil. ORCID: 0000-0002-2666-2083
2Departamento de Zoologia, Instituto de Biociências, Universidade Estadual Paulista - Campus Rio Claro, 13506-900, Rio Claro - SP, Brazil. ORCID: 0000-0002-7863-4965
3Programa de Pós-Graduação em Biologia Animal, Universidade Estadual Paulista - Campus São José do Rio Preto, 15054-000, São José do Rio Preto - SP, Brazil. ORCID: 0000-0002-8526-0148
4Centro de Estudos de Insetos Sociais, Universidade Estadual Paulista - Campus Rio Claro, 13506-900, Rio Claro - SP, Brazil. ORCID: 0000-0002-5619-1411
5Departamento de Biologia Animal, C.P. 6109, Universidade Estadual de Campinas, 13083-862, Campinas - SP, Brazil. ORCID: 0000-0002-4696-2999
*Corresponding author: Mariane U. V. Ronque; marianeronque@gmail.com

## Sheet: SampleID_Barcode_Alphadiversity
Sample_ID	Fwd_Barcode	Rev_Barcode	Specie	Field_site	Nest_location	Chao1	Observed OTU	PD
CYE103	TAGCGAGT	CGAGAGTT	Mycetophylax morschi	restinga	external	73.25	35	4.157777173
CYE109	AGAGTCAC	CGAGAGTT	Mycetophylax morschi	restinga	external	45.66	44	5.409967789
CYE110	TACGAGAC	CGAGAGTT	Mycetophylax morschi	restinga	external	77.46	58	5.891931705
CYE111	ACGTCTCG	CGAGAGTT	Mycetophylax morschi	restinga	external	56.37	45	4.638914274
CYE201	CTAGAGCT	CGAGAGTT	Mycetophylax morschi	restinga	external	72.9	62	6.476803491
CYE203	GACACTGA	CGAGAGTT	Mycetophylax morschi	restinga	external	60.87	59	7.109512741
CYE209	CTAGTATG	CGAGAGTT	Mycetophylax morschi	restinga	external	60.09	53	5.608031846
CYE210	ATCGTACG	GACATAGT	Mycetophylax morschi	restinga	external	90.64	73	7.185143307
CYE211	ACTATCTG	GACATAGT	Mycetophylax morschi	restinga	external	102.57	94	11.196330717
CYE301	CGTTACTA	GACATAGT	Mycetophylax morschi	restinga	external	97.66	67	7.764672387
CYE304	ACGTCTCG	GACATAGT	Mycetophylax morschi	restinga	external	56.33	54	5.980582024
CYE310	GCTCTAGT	GACATAGT	Mycetophylax morschi	restinga	external	56.75	53	4.926410015
CYE311	GACACTGA	GACATAGT	Mycetophylax morschi	restinga	external	83	50	6.260246195
CYE312	AAGCAGCA	GACATAGT	Mycetophylax morschi	restinga	external	43.42	43	4.820438761
CYE401	CTAGTATG	GACATAGT	Mycetophylax morschi	dune	external	49.16	40	5.553668901
CYE403	ACTATCTG	ACGCTACT	Mycetophylax morschi	dune	external	59.33	29	4.848868374
CYE404	TAGCGAGT	ACGCTACT	Mycetophylax morschi	dune	external	38.33	36	4.084942567
CYE405	CTGCGTGT	ACGCTACT	Mycetophylax morschi	dune	external	46.75	33	4.623017308
CYE406	TCATCGAG	ACGCTACT	Mycetophylax morschi	dune	external	36.1	36	4.831686069
CYE502	ACGACGTG	ACGCTACT	Mycetophylax morschi	dune	external	48.87	42	6.053836214
CYE503	ATATACAC	ACGCTACT	Mycetophylax morschi	dune	external	45.2	32	4.660593109
CYE504	CGTCGCTA	ACGCTACT	Mycetophylax morschi	dune	external	62	45	5.657749844
CYE509	ACGCGTGA	AGTAGCGT	Mycetophylax morschi	dune	external	75.5	50	5.848040847
CYE510	CGATCTAC	AGTAGCGT	Mycetophylax morschi	dune	external	39.5	36	5.002225526
CYE511	TGCGTCAC	AGTAGCGT	Mycetophylax morschi	dune	external	52.66	44	5.817644359
CYE512	GTCTAGTG	AGTAGCGT	Mycetophylax morschi	dune	external	48.42	39	4.532478924
CYI106	CGTGAGTG	AACTCTCG	Mycetophylax morschi	restinga	internal	23	16	3.412982413
CYI107	CTACTATA	AACTCTCG	Mycetophylax morschi	restinga	internal	28	14	2.506096297
CYI108	CGTTACTA	AACTCTCG	Mycetophylax morschi	restinga	internal	29	20	3.325813883
CYI112	TCGACGAG	AACTCTCG	Mycetophylax morschi	restinga	internal	17.5	10	2.167611003
CYI114	ATATACAC	AACTCTCG	Mycetophylax morschi	restinga	internal	21	16	2.649024119
CYI205	ACGCGTGA	AACTCTCG	Mycetophylax morschi	restinga	internal	23.33	23	3.777307315
CYI206	CGATCTAC	AACTCTCG	Mycetophylax morschi	restinga	internal	33	26	3.742257362
CYI208	GTCTAGTG	AACTCTCG	Mycetophylax morschi	restinga	internal	38.42	32	4.240963854
CYI215	CGTGAGTG	ACTATGTC	Mycetophylax morschi	restinga	internal	82.88	82	5.271307629
CYI216	CTACTATA	ACTATGTC	Mycetophylax morschi	restinga	internal	58	41	4.796328911
CYI305	TCGACGAG	ACTATGTC	Mycetophylax morschi	restinga	internal	58.75	35	6.304083265
CYI307	ATATACAC	ACTATGTC	Mycetophylax morschi	restinga	internal	37.5	15	3.0866136
CYI308	CGTCGCTA	ACTATGTC	Mycetophylax morschi	restinga	internal	42.2	24	4.46838786
CYE309	CTAGAGCT	ACTATGTC	Mycetophylax morschi	restinga	external	67.9	67	6.618341351
CYI315	TGCGTCAC	ACTATGTC	Mycetophylax morschi	restinga	internal	49	23	4.125154745
CYI316	GTCTAGTG	ACTATGTC	Mycetophylax morschi	restinga	internal	21.5	21	5.207793754
CYI407	CGTGAGTG	AGTAGCGT	Mycetophylax morschi	dune	internal	22	21	3.119276351
CYI408	CTACTATA	AGTAGCGT	Mycetophylax morschi	dune	internal	72.75	49	6.473616621
CYI409	CGTTACTA	AGTAGCGT	Mycetophylax morschi	dune	internal	39.5	32	4.315415083
CYI410	AGAGTCAC	AGTAGCGT	Mycetophylax morschi	dune	internal	42.14	37	4.753138028
CYI505	CTAGAGCT	AGTAGCGT	Mycetophylax morschi	dune	internal	43.6	38	6.413316384
CYI506	GCTCTAGT	AGTAGCGT	Mycetophylax morschi	dune	internal	30.5	27	4.932763571
CYI508	AAGCAGCA	AGTAGCGT	Mycetophylax morschi	dune	internal	36.8	34	6.284953223
CYI513	CTAGTATG	AGTAGCGT	Mycetophylax morschi	dune	internal	41.33	23	3.8656511
CYI514	ATCGTACG	CAGTGAGT	Mycetophylax morschi	dune	internal	33.25	25	4.646702013
CYI515	ACTATCTG	CAGTGAGT	Mycetophylax morschi	dune	internal	45.5	23	4.561239736
CYI516	TAGCGAGT	CAGTGAGT	Mycetophylax morschi	dune	internal	37	28	4.767096391
MC1E02	GCTCTAGT	CATAGAGA	Mycocepurus smithii	restinga	external	148.42	48	7.965684119
MC1E05	ACGCGTGA	CATAGAGA	Mycocepurus smithii	restinga	external	33.75	20	3.665670635
MC1E06	CGATCTAC	CATAGAGA	Mycocepurus smithii	restinga	external	102.42	56	6.172089149
MC1E07	TGCGTCAC	CATAGAGA	Mycocepurus smithii	restinga	external	64.46	45	8.360244912
MC1E08	GTCTAGTG	CATAGAGA	Mycocepurus smithii	restinga	external	56.75	33	5.170297872
MC1E09	CTAGTATG	CATAGAGA	Mycocepurus smithii	restinga	external	83.18	56	9.696391853
MC1E10	ATCGTACG	CGTAGATC	Mycocepurus smithii	restinga	external	10.23	83	13.534398067
MC1I03	GACACTGA	CATAGAGA	Mycocepurus smithii	restinga	internal	75.85	54	8.969169838
MC1I04	AAGCAGCA	CATAGAGA	Mycocepurus smithii	restinga	internal	38.8	31	6.67805582
MC1I11	ACTATCTG	CGTAGATC	Mycocepurus smithii	restinga	internal	82.06	55	7.987318715
MC1I12	TAGCGAGT	CGTAGATC	Mycocepurus smithii	restinga	internal	72.4	61	10.732748905
MC1I13	CTGCGTGT	CGTAGATC	Mycocepurus smithii	restinga	internal	51.09	47	7.704636755
MC1I14	TCATCGAG	CGTAGATC	Mycocepurus smithii	restinga	internal	49545	40	7.303555694
MC1I15	CGTGAGTG	CGTAGATC	Mycocepurus smithii	restinga	internal	67.9	66	10.153818274
MC2E01	CGTCGCTA	ATACTTCG	Mycocepurus smithii	restinga	external	35.25	27	3.843449148
MC2E02	CTAGAGCT	ATACTTCG	Mycocepurus smithii	restinga	external	9	9	2.264526997
MC2E06	ACGCGTGA	ATACTTCG	Mycocepurus smithii	restinga	external	19	12	2.16405108
MC2E08	TGCGTCAC	ATACTTCG	Mycocepurus smithii	restinga	external	51	18	3.547459234
MC2E09	GTCTAGTG	ATACTTCG	Mycocepurus smithii	restinga	external	56	26	5.572176793
MC2E10	ATCGTACG	AGCTGCTA	Mycocepurus smithii	restinga	external	77.16	35	5.220370394
MC2I11	ACTATCTG	AGCTGCTA	Mycocepurus smithii	restinga	internal	126.21	94	13.769929244
MC2I13	CTGCGTGT	AGCTGCTA	Mycocepurus smithii	restinga	internal	51.58	47	8.589273189
MC2I14	TCATCGAG	AGCTGCTA	Mycocepurus smithii	restinga	internal	73.08	46	9.234379383
MC2I15	CGTGAGTG	AGCTGCTA	Mycocepurus smithii	restinga	internal	54.42	54	8.463113825
MC2I16	CTACTATA	AGCTGCTA	Mycocepurus smithii	restinga	internal	43.14	41	6.392571924
MC3E01	CGTTACTA	AGCTGCTA	Mycocepurus smithii	restinga	external	132	27	4.807612092
MC3E02	AGAGTCAC	AGCTGCTA	Mycocepurus smithii	restinga	external	172.5	49	8.371207667
MC3E05	TCGACGAG	AGCTGCTA	Mycocepurus smithii	restinga	external	84.46	51	8.16479622
MC3E06	ACGACGTG	AGCTGCTA	Mycocepurus smithii	restinga	external	37.16	22	4.527317926
MC3E07	ATATACAC	AGCTGCTA	Mycocepurus smithii	restinga	external	32.66	24	4.201515874
MC3E08	CGTCGCTA	AGCTGCTA	Mycocepurus smithii	restinga	external	50	31	6.333100993
MC3E09	CTAGAGCT	AGCTGCTA	Mycocepurus smithii	restinga	external	48	24	5.374628477
MC3E10	GCTCTAGT	AGCTGCTA	Mycocepurus smithii	restinga	external	66.25	28	5.922575062
MC3I03	TACGAGAC	TAGCAGCT	Mycocepurus smithii	restinga	internal	74.71	55	10.82277129
MC3I04	ACGTCTCG	TAGCAGCT	Mycocepurus smithii	restinga	internal	54.46	44	8.424963544
MC3I11	GACACTGA	TAGCAGCT	Mycocepurus smithii	restinga	internal	22.5	12	2.764716927
MC3I12	AAGCAGCA	TAGCAGCT	Mycocepurus smithii	restinga	internal	35	24	5.352023628
MC3I13	ACGCGTGA	TAGCAGCT	Mycocepurus smithii	restinga	internal	81	15	3.385942168
MC3I14	CGATCTAC	TAGCAGCT	Mycocepurus smithii	restinga	internal	14.6	14	3.018393498
MC3I15	TGCGTCAC	TAGCAGCT	Mycocepurus smithii	restinga	internal	17	14	3.013290084
MC3I16	GTCTAGTG	TAGCAGCT	Mycocepurus smithii	restinga	internal	37.1	28	5.300537858
MY1E03	CGTGAGTG	ACTCACTG	Mycetarotes parallelus	restinga	external	141.3	71	12.75399448
MY1E04	CTACTATA	ACTCACTG	Mycetarotes parallelus	restinga	external	195.22	134	18.790810118
MY1E09	TCGACGAG	ACTCACTG	Mycetarotes parallelus	restinga	external	95	87	13.687925164
MY1E10	ACGACGTG	ACTCACTG	Mycetarotes parallelus	restinga	external	65.06	59	9.192956476
MY1E11	ATATACAC	ACTCACTG	Mycetarotes parallelus	restinga	external	119.04	109	13.082394293
MY1E12	CGTCGCTA	ACTCACTG	Mycetarotes parallelus	restinga	external	103.55	95	13.15661581
MY1I05	CGTTACTA	ACTCACTG	Mycetarotes parallelus	restinga	internal	68.58	61	10.687535988
MY1I06	AGAGTCAC	ACTCACTG	Mycetarotes parallelus	restinga	internal	65.06	56	10.513317801
MY1I07	TACGAGAC	ACTCACTG	Mycetarotes parallelus	restinga	internal	102.34	92	14.816068987
MY1I08	ACGTCTCG	ACTCACTG	Mycetarotes parallelus	restinga	internal	139.33	96	13.258263251
MY1I13	CTAGAGCT	ACTCACTG	Mycetarotes parallelus	restinga	internal	105.07	82	14.539966492
MY1I14	GCTCTAGT	ACTCACTG	Mycetarotes parallelus	restinga	internal	65.87	61	11.358421098
MY1I16	AAGCAGCA	ACTCACTG	Mycetarotes parallelus	restinga	internal	35.5	35	7.757774895
MY1I17	ACGCGTGA	ACTCACTG	Mycetarotes parallelus	restinga	internal	32	31	5.468274923
MY1I18	CGATCTAC	ACTCACTG	Mycetarotes parallelus	restinga	internal	85.8	83	13.122933117
MY2E01	TGCGTCAC	ACTCACTG	Mycetarotes parallelus	restinga	external	96.75	78	9.576746354
MY2E02	GTCTAGTG	ACTCACTG	Mycetarotes parallelus	restinga	external	45	23	4.908233993
MY2E03	ATCGTACG	TGAGTACG	Mycetarotes parallelus	restinga	external	139.46	70	9.51040758
MY2E04	ACTATCTG	TGAGTACG	Mycetarotes parallelus	restinga	external	84.54	75	11.70419038
MY2E09	CTACTATA	TGAGTACG	Mycetarotes parallelus	restinga	external	59.61	45	6.702362899
MY2E10	CGTTACTA	TGAGTACG	Mycetarotes parallelus	restinga	external	187.5	77	10.749671025
MY2E11	AGAGTCAC	TGAGTACG	Mycetarotes parallelus	restinga	external	86.37	61	8.376324201
MY2E12	TACGAGAC	TGAGTACG	Mycetarotes parallelus	restinga	external	62.57	49	5.611561446
MY2E13	ACGTCTCG	TGAGTACG	Mycetarotes parallelus	restinga	external	14.5	12	2.607425782
MY2E14	TCGACGAG	TGAGTACG	Mycetarotes parallelus	restinga	external	57.9	47	6.876901152
MY2I05	TAGCGAGT	TGAGTACG	Mycetarotes parallelus	restinga	internal	59.14	54	8.914858312
MY2I08	CGTGAGTG	TGAGTACG	Mycetarotes parallelus	restinga	internal	68.5	65	12.52643538
MY2I17	CGTCGCTA	TGAGTACG	Mycetarotes parallelus	restinga	internal	36	36	6.52458686
MY2I18	CTAGAGCT	TGAGTACG	Mycetarotes parallelus	restinga	internal	39	38	7.382495465
MY2I19	GCTCTAGT	TGAGTACG	Mycetarotes parallelus	restinga	internal	44.42	44	7.344819225
MY2I20	GACACTGA	TGAGTACG	Mycetarotes parallelus	restinga	internal	208.73	197	18.830009949
MY3E01	AAGCAGCA	TGAGTACG	Mycetarotes parallelus	restinga	external	52	28	4.824986379
MY3E02	ACGCGTGA	TGAGTACG	Mycetarotes parallelus	restinga	external	74.5	27	5.342914112
MY3E04	TGCGTCAC	TGAGTACG	Mycetarotes parallelus	restinga	external	21	18	2.385580249
MY3E10	CTGCGTGT	CTGCGTAG	Mycetarotes parallelus	restinga	external	58.5	53	9.285874511
MY3E11	TCATCGAG	CTGCGTAG	Mycetarotes parallelus	restinga	external	25	10	1.554341335
MY3E12	CGTGAGTG	CTGCGTAG	Mycetarotes parallelus	restinga	external	70.56	61	9.390678779
MY3E13	CTACTATA	CTGCGTAG	Mycetarotes parallelus	restinga	external	84.37	63	9.377138481
MY3E14	CGTTACTA	CTGCGTAG	Mycetarotes parallelus	restinga	external	50.6	44	7.034410709
MY3I06	CTAGTATG	TGAGTACG	Mycetarotes parallelus	restinga	internal	74.66	63	10.38908293
MY3I07	ATCGTACG	CTGCGTAG	Mycetarotes parallelus	restinga	internal	57.33	48	8.820105585
MY3I08	ACTATCTG	CTGCGTAG	Mycetarotes parallelus	restinga	internal	47.2	47	7.247019578
SMA1E01	CGTCGCTA	TTCAGCTC	Sericomyrmex saussurei	forest	external	204.17	183	15.955092301
SMA1E02	CTAGAGCT	TTCAGCTC	Sericomyrmex saussurei	forest	external	88.56	82	11.303653368
SMA1E03	GCTCTAGT	TTCAGCTC	Sericomyrmex saussurei	forest	external	188.66	184	20.194852096
SMA1E08	TGCGTCAC	TTCAGCTC	Sericomyrmex saussurei	forest	external	131.06	125	14.370496482
SMA2E01	CGTTACTA	TCTCTATG	Sericomyrmex saussurei	forest	external	305.7	287	27.147771168
SMA2E02	AGAGTCAC	TCTCTATG	Sericomyrmex saussurei	forest	external	442.91	408	30.483656812
SMA2E03	TACGAGAC	TCTCTATG	Sericomyrmex saussurei	forest	external	280.95	264	25.695035914
SMA2E04	ACGTCTCG	TCTCTATG	Sericomyrmex saussurei	forest	external	241.07	207	22.945377475
SMA2E05	TCGACGAG	TCTCTATG	Sericomyrmex saussurei	forest	external	193.18	136	12.955054458
SMA2E06	ACGACGTG	TCTCTATG	Sericomyrmex saussurei	forest	external	168.5	130	14.508619325
SMA2E07	ATATACAC	TCTCTATG	Sericomyrmex saussurei	forest	external	607.22	523	35.809482808
SMA2E08	CGTCGCTA	TCTCTATG	Sericomyrmex saussurei	forest	external	232	167	18.100257252
SMA3E01	GTCTAGTG	TTCAGCTC	Sericomyrmex saussurei	forest	external	141.38	98	12.435268555
SMA3E02	CTAGTATG	TTCAGCTC	Sericomyrmex saussurei	forest	external	109.23	58	9.438473418
SMA3E03	ATCGTACG	CGAAGTAT	Sericomyrmex saussurei	forest	external	292.46	276	25.251403339
SMA3E04	ACTATCTG	CGAAGTAT	Sericomyrmex saussurei	forest	external	137.27	134	15.146821565
SMA3E06	CTGCGTGT	CGAAGTAT	Sericomyrmex saussurei	forest	external	114.05	114	12.775059736
SMA4E01	CTACTATA	CGAAGTAT	Sericomyrmex saussurei	forest	external	188.64	88	10.524688787
SMA4E02	CGTTACTA	CGAAGTAT	Sericomyrmex saussurei	forest	external	59.5	34	4.400254076
SMA4E03	AGAGTCAC	CGAAGTAT	Sericomyrmex saussurei	forest	external	52.42	33	4.693818899
SMA4E04	TACGAGAC	CGAAGTAT	Sericomyrmex saussurei	forest	external	73.5	36	5.628886959
SMA4E05	ACGTCTCG	CGAAGTAT	Sericomyrmex saussurei	forest	external	82.5	45	5.168036423
SMA4E06	TCGACGAG	CGAAGTAT	Sericomyrmex saussurei	forest	external	73.07	50	6.884764089
SMA4E07	ACGACGTG	CGAAGTAT	Sericomyrmex saussurei	forest	external	13	11	2.372339159
SMA4E08	ATATACAC	CGAAGTAT	Sericomyrmex saussurei	forest	external	200.5	175	19.261509007
SME2E01	CTAGTATG	TAGCAGCT	Sericomyrmex parvulus	forest	external	153.07	148	20.76182972
SME2E02	ATCGTACG	TCTCTATG	Sericomyrmex parvulus	forest	external	235.88	227	26.260519369
SME2E03	ACTATCTG	TCTCTATG	Sericomyrmex parvulus	forest	external	190.92	180	20.306452821
SME2E04	TAGCGAGT	TCTCTATG	Sericomyrmex parvulus	forest	external	158.68	153	18.036093029
SME2E05	CTGCGTGT	TCTCTATG	Sericomyrmex parvulus	forest	external	17.96	165	18.176244104
SME2E06	TCATCGAG	TCTCTATG	Sericomyrmex parvulus	forest	external	190.1	184	21.182581487
SME2E07	CGTGAGTG	TCTCTATG	Sericomyrmex parvulus	forest	external	158.83	153	18.716677682
SME2E08	CTACTATA	TCTCTATG	Sericomyrmex parvulus	forest	external	167.91	151	19.385979843
SME3E01	GTCTAGTG	CTGCGTAG	Sericomyrmex parvulus	forest	external	143.4	94	6.296230348
SME3E02	CTAGTATG	CTGCGTAG	Sericomyrmex parvulus	forest	external	130.47	85	9.789177754
SME3E04	ACTATCTG	TTCAGCTC	Sericomyrmex parvulus	forest	external	24	22	3.717743833
SME3E06	CTGCGTGT	TTCAGCTC	Sericomyrmex parvulus	forest	external	89.14	39	5.738233975
SME4E02	CGTTACTA	TTCAGCTC	Sericomyrmex parvulus	forest	external	19	9	1.999130532
SME4E03	AGAGTCAC	TTCAGCTC	Sericomyrmex parvulus	forest	external	14	9	1.989306263
SME4E04	TACGAGAC	TTCAGCTC	Sericomyrmex parvulus	forest	external	12	9	1.782029862
SME4E05	ACGTCTCG	TTCAGCTC	Sericomyrmex parvulus	forest	external	10	7	1.797128388
SME4E06	TCGACGAG	TTCAGCTC	Sericomyrmex parvulus	forest	external	16.5	9	2.548307771
SME4E07	ACGACGTG	TTCAGCTC	Sericomyrmex parvulus	forest	external	24	9	1.730300937
SME4E08	ATATACAC	TTCAGCTC	Sericomyrmex parvulus	forest	external	11.5	11	1.522393309

## Sheet: OTU_abundance_filtered
	otu_1	otu_2	otu_3	otu_4	otu_5	otu_6	otu_7	otu_8	otu_9	otu_10	otu_11	otu_12	otu_13	otu_14	otu_15	otu_16	otu_17	otu_18	otu_19	otu_20	otu_21	otu_22	otu_23	otu_24	otu_25	otu_26	otu_27	otu_28	otu_29	otu_30	otu_31	otu_32	otu_33	otu_34	otu_35	otu_36	otu_37	otu_38	otu_39	otu_40	otu_41	otu_42	otu_43	otu_44	otu_45	otu_46	otu_47	otu_48	otu_49
CYE103	0	0	0	0	0	0	0	0	0	0	0	0	0	0	0	1	0	0	0	0	0	0	0	0	0	0	0	0	0	0	3	0	0	0	0	0	0	0	0	0	0	0	0	0	0	0	0	0	0
CYE109	0	0	0	0	0	0	0	0	0	0	0	0	0	0	0	0	0	0	0	0	0	0	0	0	0	0	0	0	0	0	0	0	0	0	0	0	0	0	0	0	0	0	0	0	0	0	0	0	0
CYE110	0	0	0	0	0	0	0	0	0	0	0	0	0	0	0	0	0	0	0	0	0	0	0	0	0	0	0	0	0	0	2	0	0	0	0	0	0	0	0	0	0	0	0	0	0	0	0	0	0
CYE111	0	0	0	0	0	0	0	0	0	0	0	0	0	0	0	0	0	0	0	0	0	0	0	0	0	0	0	0	0	0	0	0	0	0	0	0	0	0	0	0	0	0	0	0	0	0	0	0	0
CYE201	0	0	0	0	0	0	0	0	0	0	0	0	0	0	0	0	0	0	0	0	0	0	0	0	0	0	0	0	0	0	2	0	0	0	0	0	0	0	0	0	0	0	0	0	0	0	0	0	0
CYE203	0	0	0	0	0	0	0	0	0	0	0	0	0	0	0	0	0	0	0	0	0	0	0	0	0	0	0	0	0	0	0	0	0	0	0	0	0	0	0	0	0	0	0	0	0	0	0	0	0
CYE209	0	0	0	0	0	0	0	0	0	0	0	0	0	0	2	0	0	0	0	0	0	0	0	0	0	0	0	0	0	0	0	0	0	0	0	0	0	0	0	0	0	0	0	0	0	0	0	0	0
CYE210	0	0	0	0	0	0	0	0	0	0	0	0	0	0	5	0	0	0	0	0	0	0	0	0	0	0	0	0	0	0	1	0	0	0	0	0	0	0	0	0	0	0	0	0	0	0	0	0	0
CYE211	0	0	0	0	3	0	0	0	0	0	0	0	0	0	0	0	0	0	0	0	0	0	0	0	0	0	0	0	0	0	0	0	0	0	0	0	0	0	0	0	0	0	0	0	0	0	0	0	0
CYE301	0	0	0	0	0	0	0	0	0	0	0	0	0	0	0	0	0	0	0	0	0	0	0	0	0	0	0	0	0	0	0	0	0	0	0	0	0	0	0	0	0	0	0	0	0	0	0	0	0
CYE304	0	0	0	0	0	0	0	0	0	0	0	0	0	0	0	0	0	0	0	0	0	0	0	0	0	0	0	0	0	0	1	0	0	0	0	0	0	0	0	0	0	0	0	0	0	0	0	0	0
CYE310	0	0	0	0	0	0	0	0	0	0	0	0	0	0	0	0	0	0	0	0	0	0	0	0	0	0	0	0	0	0	0	0	0	0	0	0	0	0	0	0	0	0	0	0	0	0	0	0	0
CYE311	0	0	0	0	0	0	0	0	0	0	0	0	0	0	0	0	0	0	0	0	0	0	0	0	0	0	0	0	0	0	0	0	0	0	0	0	0	0	0	0	0	0	0	0	0	0	0	0	0
CYE312	0	0	0	0	0	0	0	0	0	0	0	0	0	0	0	1	0	0	0	0	0	0	0	0	0	0	0	0	0	0	0	0	0	0	0	0	0	0	0	0	0	0	0	0	0	0	0	0	0
CYE401	0	0	0	0	0	0	0	0	0	0	0	0	0	0	0	0	0	0	0	0	0	0	0	0	0	0	0	0	0	0	0	0	0	0	0	0	0	0	0	0	0	0	0	0	0	0	0	0	0
CYE403	0	0	0	0	0	0	0	0	0	0	0	0	0	0	0	0	0	0	0	0	0	0	0	0	0	0	0	0	0	0	0	0	0	0	0	0	0	0	0	0	0	0	0	0	0	0	0	0	0
CYE404	0	0	0	0	0	0	0	0	0	0	0	0	0	0	0	0	0	0	0	0	0	0	0	0	0	0	0	0	0	0	0	0	0	0	0	0	0	0	0	0	0	0	0	0	0	0	0	0	0
CYE405	0	0	0	0	0	0	0	0	0	0	0	0	0	0	0	0	0	0	0	0	0	2	0	0	0	0	0	0	0	0	0	0	0	0	0	0	0	0	0	0	0	0	0	0	0	0	0	0	0
CYE406	0	0	0	0	0	0	0	0	0	0	0	0	0	0	0	0	0	0	0	0	0	0	0	0	0	0	0	0	0	0	0	0	0	0	0	0	0	0	0	0	0	0	0	0	0	0	0	0	0
CYE502	0	0	0	0	0	0	0	0	0	0	0	0	0	0	0	0	0	0	0	0	0	0	0	0	0	0	0	0	0	0	0	0	0	0	0	0	0	0	0	0	0	0	0	0	0	0	0	0	0
CYE503	0	0	0	0	0	0	0	0	0	0	0	0	0	0	0	0	0	0	0	0	0	0	0	0	0	0	0	0	0	0	0	0	0	0	0	0	0	0	0	0	0	0	0	0	0	0	0	0	0
CYE504	0	0	0	0	0	0	0	0	0	0	0	0	0	0	0	0	0	0	0	0	0	1	0	0	0	0	0	0	0	0	0	0	0	0	0	0	0	0	0	0	0	0	0	0	0	0	0	0	0
CYE509	0	0	0	0	0	0	0	0	0	0	0	0	0	0	0	0	0	0	0	0	0	0	0	0	0	0	0	0	0	0	0	0	0	0	0	0	0	0	0	0	0	0	0	0	0	0	0	0	0
CYE510	0	0	0	0	0	0	0	0	0	0	0	0	0	1	0	0	0	0	0	0	0	0	0	0	0	0	0	0	0	0	0	0	0	0	0	0	0	0	0	0	0	0	0	0	0	0	0	0	0
CYE511	0	0	0	0	0	0	0	0	0	0	0	0	0	0	0	0	0	0	0	1	0	0	0	0	0	0	0	0	0	0	0	0	0	0	0	0	0	0	0	0	0	0	0	0	0	0	0	0	0
CYE512	0	0	0	0	0	0	0	0	0	0	0	0	0	0	0	0	0	0	0	0	0	0	0	0	0	0	0	0	0	0	0	0	0	0	0	0	0	0	0	0	0	0	0	0	0	0	0	0	0
CYI106	0	0	0	0	0	0	0	0	0	0	0	0	0	0	0	0	0	0	0	0	0	0	0	0	0	0	0	0	0	0	0	0	0	0	0	0	0	0	0	0	0	0	0	0	0	0	0	0	0
CYI107	0	0	0	0	0	0	0	0	0	0	0	0	0	0	0	0	0	0	0	0	0	0	0	0	0	0	0	0	0	0	0	0	0	0	0	0	0	0	0	0	0	0	0	0	0	0	0	0	0
CYI108	0	0	0	0	0	0	0	0	0	0	0	0	0	0	0	0	0	0	0	0	0	0	0	0	0	0	0	0	0	0	0	0	0	0	0	0	0	0	0	0	0	0	0	0	0	0	0	0	0
CYI112	0	0	0	0	0	0	0	0	0	0	0	0	0	0	0	0	0	0	0	0	0	0	0	0	0	0	0	0	0	0	0	0	0	0	0	0	0	0	0	0	0	0	0	0	0	0	0	0	0
CYI114	0	0	0	0	0	0	0	0	0	0	0	0	0	0	0	0	0	0	0	1	0	0	0	0	0	0	0	0	0	0	0	0	0	0	0	0	0	0	0	0	0	0	0	0	0	0	0	0	0
CYI205	0	0	0	0	0	0	0	0	0	0	0	0	0	0	0	0	0	0	0	0	0	0	0	0	0	0	0	0	0	0	0	0	0	0	0	0	0	0	0	0	0	0	0	0	0	0	0	0	0
CYI206	0	0	0	0	0	0	0	0	0	0	0	0	0	0	0	0	0	0	0	0	0	0	0	0	0	0	0	0	0	0	0	0	0	0	0	0	0	0	0	0	0	0	0	0	0	0	0	0	0
CYI208	0	0	0	0	0	0	0	0	0	0	0	0	0	0	0	0	0	0	0	0	0	0	0	0	0	0	0	0	0	0	0	0	0	0	0	0	0	0	0	0	0	0	0	0	0	0	0	0	0
CYI215	0	0	0	0	0	0	0	0	0	0	0	0	0	0	0	0	0	0	0	0	0	0	0	0	0	0	0	0	0	0	0	0	0	0	0	0	0	0	0	0	0	0	0	0	0	0	0	0	0
CYI216	0	0	0	0	0	0	0	0	0	0	0	0	0	0	0	0	0	0	0	0	0	0	0	0	0	0	0	0	0	0	0	0	0	0	0	0	0	0	0	0	0	0	0	0	0	0	0	0	0
CYI305	0	0	0	0	0	0	0	0	0	0	0	2	0	0	0	0	0	0	0	0	0	0	0	0	0	0	0	0	0	0	0	0	0	0	0	0	0	0	0	0	0	0	0	0	0	0	0	0	0
CYI307	0	0	0	0	0	0	0	0	0	0	0	0	0	0	0	0	0	0	0	0	0	0	0	0	0	0	0	0	0	0	0	0	0	0	0	0	0	0	0	0	0	0	0	0	0	0	0	0	0
CYI308	0	0	0	0	0	0	0	0	0	0	0	0	0	0	0	0	0	0	0	0	0	0	0	0	0	0	0	0	0	0	0	0	0	0	0	0	0	0	0	0	0	0	0	0	0	0	0	0	0
CYE309	0	0	0	0	0	0	0	0	0	0	0	0	0	0	0	0	0	0	0	0	0	0	0	1	0	0	0	0	0	0	0	0	0	0	0	0	0	0	0	0	0	0	0	0	0	0	0	0	0
CYI315	0	0	0	0	0	0	0	0	0	0	0	0	0	0	0	0	0	0	0	0	0	0	0	0	0	0	0	0	0	0	0	0	0	0	0	0	0	0	0	0	0	0	0	0	0	0	0	0	0
CYI316	0	0	0	0	0	0	0	0	0	0	0	0	0	0	0	0	0	0	0	0	0	0	0	0	0	0	0	0	0	0	2	0	0	0	0	0	0	0	0	0	0	0	0	0	0	0	0	0	0
CYI407	0	0	0	0	0	0	0	0	0	0	0	0	0	0	0	0	0	0	0	0	0	0	0	0	0	0	0	0	0	0	0	0	0	0	0	0	0	0	0	0	0	0	0	0	0	0	0	1	0
CYI408	0	0	0	0	0	0	0	0	0	0	0	0	0	0	0	0	0	0	0	0	0	0	0	0	0	0	0	0	0	0	0	0	0	0	0	0	0	0	0	0	0	0	0	0	0	0	0	0	0
CYI409	0	0	0	0	0	0	0	0	0	0	0	0	0	0	0	0	0	0	0	0	0	0	0	0	0	0	0	0	0	0	0	0	0	0	0	0	0	0	0	0	0	0	0	0	0	0	0	0	0
CYI410	0	0	0	0	0	0	0	0	0	0	0	0	0	0	0	0	0	0	0	0	0	0	0	0	0	0	0	0	0	0	0	0	0	0	0	0	0	0	0	0	0	0	0	0	0	0	0	0	0
CYI505	0	0	0	0	0	0	0	0	0	0	0	0	0	0	0	0	0	0	0	0	0	0	0	0	0	0	0	0	0	0	0	0	0	0	0	0	0	0	0	0	0	0	0	0	0	0	0	0	0
CYI506	0	0	0	0	0	0	0	0	0	0	0	0	0	0	0	0	0	0	0	0	0	0	0	0	0	0	0	0	0	0	0	0	0	0	0	0	1	0	0	0	0	0	0	0	0	0	0	0	0
CYI508	0	0	0	0	0	0	0	0	0	0	0	0	0	0	0	0	0	0	0	0	0	0	0	0	0	0	0	0	0	0	0	0	0	0	0	0	0	0	0	0	0	0	0	0	0	0	0	0	0
CYI513	0	0	0	0	0	0	0	0	0	0	0	0	0	0	0	0	0	0	0	0	0	0	0	0	0	0	0	0	0	0	0	0	0	0	0	0	0	0	0	0	0	0	0	0	0	0	0	0	0
CYI514	0	0	0	0	0	0	0	0	0	0	0	0	0	0	0	0	0	0	0	0	0	0	0	0	0	0	0	0	0	0	0	0	0	0	0	0	0	0	0	0	0	0	0	0	0	0	0	0	0
CYI515	0	0	0	0	0	0	0	0	0	0	0	0	0	0	0	0	0	0	0	0	0	0	0	0	0	0	0	0	0	0	0	0	0	0	0	0	0	0	0	0	0	0	0	0	0	0	0	0	0
CYI516	0	0	0	0	0	0	0	0	0	0	0	0	0	0	0	0	0	0	0	0	0	0	0	0	0	0	0	0	0	0	0	0	0	0	0	0	0	0	0	0	0	0	0	0	0	0	0	0	0
MC1E02	0	0	0	0	0	0	0	0	0	0	0	0	0	0	0	0	0	0	0	1	0	0	0	0	0	0	0	0	0	0	1	0	0	0	0	0	0	0	0	0	0	0	0	0	0	0	0	1	0
MC1E05	0	0	0	0	0	0	0	0	0	0	0	0	0	0	0	0	0	1	0	0	0	0	0	0	0	0	0	0	0	0	2	0	0	0	0	0	0	1	0	0	0	0	1	0	0	0	0	0	0
MC1E06	0	0	0	0	0	0	0	0	0	0	0	0	0	0	0	0	0	0	0	0	0	0	0	0	0	0	0	0	0	0	0	0	0	0	0	0	0	0	0	0	0	0	0	0	0	0	0	0	0
MC1E07	0	0	0	0	0	0	0	0	0	0	0	0	0	1	0	0	0	0	0	0	0	0	0	0	0	0	0	0	0	0	4	0	0	0	0	0	0	0	0	0	0	3	0	0	0	0	0	0	0
MC1E08	0	0	0	0	0	0	0	0	0	0	0	0	0	0	1	0	0	0	0	0	0	0	0	0	0	0	0	0	0	0	1	0	0	0	0	0	0	0	0	0	0	0	0	0	0	0	0	0	0
MC1E09	0	0	0	0	0	0	0	0	0	0	0	0	2	0	0	0	0	0	0	0	0	0	0	0	0	0	0	0	0	0	8	0	0	0	0	0	0	1	0	0	0	0	0	0	0	0	0	0	0
MC1E10	1	0	0	0	0	7	0	0	0	0	0	0	0	0	1	3	0	0	0	0	0	0	0	0	0	0	0	0	0	2	11	0	0	0	0	0	3	0	0	0	0	0	0	0	0	0	0	0	0
MC1I03	0	0	0	0	0	0	0	0	0	0	0	0	0	0	0	0	0	0	0	0	0	0	0	0	0	0	0	0	0	0	0	0	0	0	0	0	0	0	0	0	0	0	0	0	0	0	0	0	0
MC1I04	0	0	0	0	0	0	0	0	0	0	0	0	0	0	0	0	0	0	0	0	0	0	0	0	0	0	0	0	0	0	0	0	0	0	0	0	0	0	0	0	0	3	0	0	0	0	0	0	0
MC1I11	0	0	0	0	0	0	0	0	0	0	0	0	0	0	0	0	0	0	0	0	0	0	0	0	0	0	0	0	0	0	0	0	0	0	0	0	0	0	0	0	0	0	0	0	0	0	0	0	0
MC1I12	0	0	0	0	0	0	0	0	0	0	0	0	0	0	0	0	0	0	0	0	0	0	0	0	0	0	0	0	0	0	0	0	0	0	0	0	0	0	2	0	0	0	0	0	0	0	0	0	0
MC1I13	0	0	0	0	0	0	0	0	0	0	0	0	0	0	0	0	0	0	0	5	0	0	0	0	0	0	0	0	0	0	0	0	0	0	0	0	0	0	0	0	0	0	0	0	0	0	0	0	0
MC1I14	0	0	0	0	0	0	0	0	0	0	0	0	0	0	4	0	0	0	0	0	0	0	0	0	0	0	0	0	0	0	0	0	0	0	0	0	0	0	0	0	0	0	0	0	0	0	0	0	0
MC1I15	0	0	0	0	0	0	0	0	0	0	0	14	0	0	0	0	0	0	0	0	0	0	0	0	0	0	0	0	0	0	0	0	0	0	0	0	0	0	0	0	0	0	0	1	0	0	0	0	0
MC2E01	0	0	0	0	0	0	0	0	0	0	0	0	0	0	0	0	0	0	0	0	0	0	0	0	0	0	0	0	0	0	0	0	0	0	0	0	0	0	0	0	0	0	0	0	0	0	0	0	0
MC2E02	0	0	0	0	0	0	0	0	0	0	0	0	0	0	0	0	0	0	0	0	0	0	0	0	0	0	0	0	0	0	3	0	0	0	0	0	0	0	0	0	0	0	0	0	0	0	0	0	0
MC2E06	0	0	0	0	0	0	0	0	0	0	0	0	0	0	0	0	0	0	0	0	0	0	0	0	0	0	0	0	0	0	0	0	0	0	0	0	0	0	0	0	0	0	0	0	0	0	0	0	0
MC2E08	0	0	0	0	0	0	0	0	0	0	0	0	0	0	0	0	0	0	0	0	0	0	0	0	0	0	0	0	0	0	1	0	0	0	0	0	0	0	0	0	0	0	0	0	0	0	0	0	0
MC2E09	0	0	0	0	0	0	0	0	0	0	0	0	0	0	0	0	0	0	0	0	0	0	0	0	0	0	0	0	0	0	1	0	0	0	0	0	0	0	0	0	0	1	0	0	0	0	0	0	0
MC2E10	0	0	0	0	0	0	0	0	0	0	0	0	0	0	0	0	0	0	0	0	0	0	0	0	0	0	0	0	0	0	0	0	0	0	0	0	0	0	0	0	0	0	0	0	0	0	0	0	0
MC2I11	0	0	0	0	0	0	0	0	0	0	0	0	0	2	0	0	0	0	0	0	0	0	0	0	0	0	0	0	4	0	0	0	2	0	0	0	0	0	0	0	0	0	0	0	0	0	0	1	0
MC2I13	0	0	0	0	0	0	0	0	0	0	0	0	0	0	0	0	0	0	0	0	0	0	0	0	0	0	0	0	0	0	2	0	0	0	0	0	0	0	0	0	0	0	0	0	0	0	0	2	0
MC2I14	0	0	0	0	0	0	0	0	0	1	0	0	0	0	0	0	0	0	0	0	0	0	0	0	0	0	0	0	0	0	0	0	0	0	0	0	0	0	0	0	0	0	0	0	0	0	0	0	0
MC2I15	0	0	0	0	0	0	0	0	0	0	0	0	0	0	0	9	0	0	0	0	0	0	0	0	0	0	0	0	0	0	7	0	0	0	0	0	0	0	0	0	0	0	0	0	0	8	0	0	0
MC2I16	0	0	0	0	0	0	0	0	0	0	0	0	0	0	0	0	0	0	0	0	0	0	0	0	0	0	0	0	0	0	8	0	0	0	0	0	7	0	0	0	0	0	0	0	0	0	0	0	0
MC3E01	0	0	0	0	0	0	0	0	0	0	0	0	0	0	1	0	0	0	0	0	0	0	0	0	1	0	0	0	0	0	1	0	0	0	0	0	0	0	0	0	0	0	0	0	0	0	0	0	0
MC3E02	0	0	0	0	0	0	0	0	0	0	0	0	0	0	0	2	0	1	0	1	0	0	0	1	0	0	0	0	0	0	2	0	0	0	0	0	0	0	1	0	0	2	0	0	0	0	0	0	0
MC3E05	0	0	0	0	0	0	0	0	0	0	0	0	0	0	5	1	0	0	0	6	0	0	0	0	0	0	0	0	5	0	11	0	0	0	0	0	0	0	0	0	0	2	0	0	0	0	0	0	0
MC3E06	0	0	0	0	0	0	0	0	0	0	0	0	0	0	0	0	0	0	0	0	0	0	0	0	0	0	0	0	0	0	0	0	0	0	0	0	0	0	0	0	0	0	0	0	0	0	0	0	0
MC3E07	0	0	0	0	0	0	0	0	0	0	0	0	0	0	0	0	0	0	0	0	0	0	0	0	0	0	0	0	0	0	0	0	0	0	0	0	0	0	0	0	0	0	0	0	0	0	0	0	0
MC3E08	0	1	0	0	0	0	0	0	0	0	0	0	0	1	0	0	0	0	0	0	0	0	0	0	0	0	0	0	0	0	0	0	0	0	0	0	0	0	0	0	0	0	0	0	0	0	0	0	0
MC3E09	0	0	0	0	0	0	1	0	0	0	0	0	0	1	0	1	0	0	0	0	0	0	0	0	0	0	0	0	0	0	2	0	0	0	0	0	0	0	0	0	0	0	0	0	0	0	0	0	0
MC3E10	0	0	0	0	0	0	0	0	0	0	0	0	0	0	0	3	0	0	0	0	0	0	0	0	0	0	0	0	0	0	2	0	0	0	0	0	0	0	0	0	0	3	0	0	0	0	0	0	0
MC3I03	0	0	0	0	0	0	0	0	0	0	0	0	0	0	0	0	0	0	0	0	0	0	0	0	0	0	0	0	0	0	0	0	0	0	0	0	0	0	0	0	0	8	0	0	0	0	0	0	0
MC3I04	3	0	0	0	0	0	0	0	0	0	0	0	0	0	0	0	0	0	0	0	0	0	0	0	0	0	0	0	0	0	3	0	0	0	0	0	0	0	0	0	0	0	0	0	0	0	0	0	0
MC3I11	0	0	0	0	0	0	0	0	0	0	0	0	0	0	0	0	0	0	0	0	0	0	0	0	0	0	0	0	0	0	0	0	0	0	0	0	0	0	0	0	0	0	0	0	0	0	0	0	0
MC3I12	0	0	0	0	0	0	0	0	0	0	0	0	0	0	0	1	0	0	0	0	0	0	0	0	0	0	0	0	0	0	0	0	0	0	0	0	0	0	0	0	0	0	0	0	0	0	0	0	0
MC3I13	0	0	0	0	0	0	0	0	0	0	0	0	0	0	0	0	0	0	0	1	0	0	0	0	0	0	0	0	0	0	0	0	0	0	0	0	0	0	0	0	0	0	0	0	0	0	0	0	0
MC3I14	0	0	0	0	0	0	0	0	0	0	0	0	0	0	0	0	0	0	0	0	0	0	0	0	0	0	0	0	0	0	0	0	0	0	0	0	0	0	0	0	0	0	0	0	0	0	0	0	0
MC3I15	0	0	0	0	0	0	0	0	0	0	0	0	0	0	0	0	0	0	0	0	0	0	0	0	0	0	0	0	0	1	0	0	0	0	0	0	0	0	0	0	0	0	0	0	0	0	0	0	0
MC3I16	0	0	0	0	0	0	0	0	0	0	0	0	0	1	0	1	0	0	0	0	0	0	0	0	0	0	0	0	0	0	0	0	0	0	0	0	0	0	0	0	0	0	0	0	0	0	0	0	0
MY1E03	0	0	0	0	0	0	0	0	0	0	0	0	0	3	0	1	0	0	0	2	0	0	0	0	0	0	0	0	0	1	3	0	0	0	0	0	0	0	0	0	0	0	0	0	0	0	0	0	0
MY1E04	0	0	0	0	0	0	0	0	0	0	0	0	12	0	0	0	0	0	4	4	0	0	0	0	0	6	0	0	6	0	0	0	0	0	0	0	1	1	6	0	0	0	0	0	0	0	0	4	0
MY1E09	0	0	0	0	0	0	0	0	0	0	0	2	0	0	0	1	0	5	0	3	0	0	0	0	0	0	0	0	3	0	0	0	0	0	0	0	0	0	0	0	0	0	0	0	0	0	0	0	0
MY1E10	0	0	0	0	0	0	0	0	0	0	0	0	0	0	0	0	0	0	0	0	0	0	0	0	0	0	0	0	0	0	2	0	0	0	0	0	0	0	0	0	0	0	0	0	0	0	0	0	0
MY1E11	0	0	0	0	0	0	0	0	0	0	0	0	0	0	0	0	0	0	0	8	0	0	0	0	0	5	0	0	5	0	0	0	0	0	0	0	0	0	0	0	0	0	0	0	0	0	0	0	0
MY1E12	0	0	0	0	0	0	0	0	0	0	0	0	0	0	0	0	0	0	0	0	0	0	0	0	0	0	0	0	0	0	0	0	2	0	0	0	0	0	4	0	0	0	0	0	0	0	0	0	0
MY1I05	0	0	0	0	0	0	0	0	0	0	0	0	0	0	0	0	0	0	0	0	0	0	0	0	0	0	0	0	0	0	6	0	0	0	0	0	0	0	0	0	0	0	0	0	0	0	0	0	1
MY1I06	0	0	0	0	0	0	0	0	0	0	0	13	0	0	0	0	0	0	0	0	0	0	0	0	0	0	0	0	0	0	5	0	0	0	0	0	0	0	3	0	0	0	0	0	0	0	0	0	0
MY1I07	0	0	0	0	0	0	0	0	0	0	3	0	4	0	0	0	0	0	0	0	0	0	0	0	0	0	0	0	3	0	1	0	0	0	0	0	0	0	5	0	0	0	0	0	0	0	0	0	0
MY1I08	0	0	0	0	0	0	0	0	0	0	0	0	0	0	5	0	0	0	3	2	0	0	0	0	0	0	0	0	6	0	0	0	1	0	0	0	0	0	0	0	0	0	0	0	0	0	0	0	0
MY1I13	0	0	0	0	0	0	0	0	0	0	0	1	0	0	0	0	0	0	0	0	0	0	0	0	0	0	0	0	0	0	0	0	0	0	0	0	0	0	12	0	0	0	0	0	0	0	12	0	0
MY1I14	0	0	0	0	0	0	0	0	0	0	0	0	0	0	0	0	0	0	0	0	0	0	0	0	0	0	0	0	0	0	0	0	0	0	0	0	3	0	0	0	0	0	0	0	0	0	0	2	0
MY1I16	0	0	0	0	0	0	0	0	0	0	0	0	0	0	0	0	0	0	0	0	0	9	0	0	0	0	0	0	0	0	0	0	0	0	0	0	0	0	0	0	0	0	0	0	0	0	0	0	0
MY1I17	0	0	0	0	0	0	0	0	0	0	0	0	0	0	0	0	0	0	0	0	0	0	0	0	0	0	0	0	0	0	0	0	30	0	0	0	0	0	0	0	0	0	0	0	0	0	0	0	0
MY1I18	0	0	0	0	0	0	0	0	0	0	0	0	0	0	0	0	0	0	0	12	0	0	0	0	0	0	0	0	30	0	0	0	0	0	0	0	0	0	10	0	0	0	0	0	0	0	0	0	0
MY2E01	0	0	0	0	0	0	0	0	0	0	0	0	3	0	0	0	0	0	0	0	0	0	0	0	0	0	0	0	0	0	0	0	0	0	0	0	0	2	0	0	0	0	0	0	0	0	0	0	0
MY2E02	0	0	0	0	0	0	0	0	0	0	0	0	0	0	0	0	0	0	0	0	0	0	0	0	0	0	0	0	0	0	0	0	0	0	0	0	0	0	0	0	0	0	0	0	0	0	0	0	0
MY2E03	0	0	0	0	0	0	0	0	0	0	0	0	0	0	0	0	0	0	0	0	0	0	0	0	0	0	0	0	0	0	0	0	0	0	0	0	1	0	0	0	0	0	0	0	0	0	0	0	0
MY2E04	0	0	0	0	0	0	0	0	0	0	0	0	6	0	0	0	0	0	0	12	0	0	0	0	0	0	0	0	0	0	0	0	0	0	0	0	4	0	2	0	0	0	0	0	0	0	0	0	0
MY2E09	0	0	0	0	0	0	0	0	0	0	0	0	0	0	0	0	0	0	0	0	0	0	0	0	0	0	0	0	0	0	0	0	2	0	0	0	0	0	0	0	0	0	0	0	0	0	0	0	0
MY2E10	0	0	0	0	0	0	0	0	0	0	0	0	0	0	0	1	0	0	0	2	0	0	0	0	0	0	0	0	2	0	0	0	0	0	0	0	0	0	0	0	0	0	0	0	0	0	0	0	0
MY2E11	0	0	0	0	0	0	0	0	0	0	0	0	0	0	0	1	0	0	0	0	0	0	0	0	0	0	0	0	4	1	2	0	0	0	0	0	0	0	0	0	0	0	0	0	0	0	0	0	0
MY2E12	0	0	0	0	0	0	0	0	0	0	0	0	0	0	0	0	0	0	0	0	0	0	0	0	0	0	0	0	2	0	0	0	0	0	0	0	0	0	0	0	0	0	0	0	0	0	0	0	0
MY2E13	0	0	0	0	0	0	0	0	0	0	0	0	0	0	0	0	0	0	0	0	0	0	0	0	0	0	0	0	0	0	0	0	0	0	0	0	0	0	0	0	0	0	0	0	0	0	0	0	0
MY2E14	0	0	0	0	0	0	0	0	0	0	0	0	0	0	0	0	0	0	0	0	0	0	0	0	0	0	0	0	0	5	0	0	0	0	0	0	0	0	0	0	0	0	0	0	0	0	0	0	0
MY2I05	0	0	0	0	0	0	0	0	0	0	0	0	0	0	0	0	0	0	0	0	0	0	0	0	0	0	0	0	0	0	0	0	0	0	0	0	4	0	0	0	0	0	0	0	0	0	0	0	0
MY2I08	0	0	0	0	0	0	0	0	0	0	4	0	0	0	0	0	0	0	0	0	0	0	0	0	0	0	0	0	0	0	0	0	0	0	0	0	0	0	0	0	0	0	0	0	0	0	0	0	0
MY2I17	0	0	0	0	0	0	0	0	0	0	0	0	0	0	0	0	0	0	0	0	0	0	0	0	0	0	0	0	0	0	0	0	0	0	0	0	0	0	0	0	0	0	0	0	0	0	0	0	0
MY2I18	0	0	0	0	0	0	0	0	0	0	0	0	0	0	0	0	0	0	0	0	0	0	0	0	0	0	0	0	0	0	0	0	0	0	0	0	0	0	0	0	0	0	0	0	0	0	0	0	0
MY2I19	0	0	0	0	0	0	0	0	0	0	10	0	0	0	0	0	0	0	0	0	0	0	0	0	0	0	0	0	0	0	0	0	0	0	0	0	0	0	0	0	0	0	0	0	0	0	0	0	0
MY2I20	0	0	0	0	0	0	0	0	0	0	0	0	7	0	0	0	0	3	0	28	0	0	0	7	0	0	0	0	17	0	11	0	0	0	0	0	9	13	4	0	0	0	0	0	3	0	4	22	0
MY3E01	1	0	0	0	0	0	0	0	0	0	0	0	0	0	0	0	0	0	0	0	0	0	0	0	0	0	0	0	0	0	0	0	0	0	0	0	0	0	0	0	0	0	0	0	0	0	0	0	0
MY3E02	0	0	0	0	0	0	0	0	0	0	0	0	0	0	0	0	0	0	0	0	0	0	0	0	0	0	0	0	0	0	1	0	0	0	0	0	0	0	0	0	0	0	0	0	0	0	0	0	0
MY3E04	0	0	0	0	0	0	0	0	0	0	0	0	0	0	0	0	0	0	0	0	0	0	0	0	0	0	0	0	0	0	0	0	0	0	0	0	0	0	0	0	0	0	0	0	0	0	0	0	0
MY3E10	0	0	0	0	0	0	0	0	0	0	0	0	0	0	0	0	0	0	0	0	0	0	0	0	0	0	0	0	0	2	0	0	0	0	0	0	0	0	0	0	0	0	0	0	0	0	0	0	0
MY3E11	0	0	0	0	0	0	0	0	0	0	0	0	0	0	0	0	0	0	0	0	0	0	0	0	0	0	0	0	0	0	0	0	0	0	0	0	0	0	0	0	0	0	0	0	0	0	0	0	0
MY3E12	0	0	0	0	0	0	0	0	0	0	0	0	0	0	0	0	0	0	0	3	0	0	0	0	0	0	0	0	0	0	0	0	2	0	0	0	0	0	0	0	0	0	0	0	0	0	0	0	0
MY3E13	0	0	0	0	0	0	0	0	0	0	0	0	0	0	0	0	0	0	0	0	0	0	0	0	0	0	0	0	10	0	2	0	0	0	0	0	0	0	0	0	0	0	0	0	0	0	0	0	0
MY3E14	0	0	0	0	0	0	0	0	0	0	0	0	0	0	0	0	0	0	0	0	0	0	0	0	0	0	0	0	0	0	0	0	0	0	0	0	0	0	0	0	0	0	0	0	0	0	0	0	0
MY3I06	0	0	0	5	0	0	0	0	0	0	0	0	0	0	0	0	0	0	0	0	0	0	0	0	0	0	0	0	0	0	0	0	0	0	0	0	0	0	0	14	0	0	0	0	0	0	0	0	0
MY3I07	0	0	0	0	0	0	0	0	0	0	0	12	0	0	0	0	0	0	0	0	0	0	0	0	0	0	0	0	6	0	0	0	0	0	0	0	0	0	0	0	0	0	0	0	0	0	0	0	0
MY3I08	0	0	0	0	0	0	0	0	0	0	0	0	0	0	0	0	0	0	0	0	0	4	0	0	0	0	0	0	0	0	0	0	0	0	0	0	0	0	0	0	0	0	0	0	0	0	0	0	0
SMA1E01	0	0	0	0	0	0	0	0	0	0	0	0	0	0	0	0	0	0	0	0	0	0	0	0	0	0	0	0	0	3	30	0	0	0	0	0	0	0	0	0	0	0	0	0	0	0	0	0	0
SMA1E02	0	0	0	0	0	0	0	0	0	0	0	0	0	0	0	0	0	1	0	0	0	0	0	0	0	0	0	0	13	0	1	0	0	0	0	0	0	0	0	0	0	0	0	0	0	0	0	0	0
SMA1E03	0	0	7	0	0	0	0	0	0	0	0	0	0	0	0	6	0	3	0	11	0	0	0	3	0	0	0	0	39	0	23	0	0	0	0	0	0	0	6	0	0	0	0	0	0	0	0	0	0
SMA1E08	0	0	7	0	0	0	0	0	0	0	0	0	1	0	0	0	0	0	0	3	0	0	0	0	0	0	0	0	6	0	7	0	0	0	0	0	0	0	0	0	0	0	0	0	0	0	0	0	0
SMA2E01	0	0	0	0	4	0	0	0	0	0	0	0	0	0	12	13	13	6	21	183	2	20	3	12	0	0	0	0	10	16	37	1	1	7	0	0	6	0	14	0	10	15	0	0	0	10	11	0	0
SMA2E02	0	0	0	0	0	1	0	0	0	0	0	0	0	0	5	3	2	2	1	97	0	0	0	0	1	4	0	0	2	15	14	0	0	0	0	8	2	5	9	3	0	0	0	0	0	7	12	24	0
SMA2E03	20	0	0	0	0	0	0	0	8	0	1	0	6	0	26	0	0	1	0	16	6	0	0	2	0	0	0	0	21	36	52	0	2	0	0	0	2	0	1	0	0	5	0	0	0	0	0	0	0
SMA2E04	0	0	0	4	0	0	0	0	0	0	0	0	0	0	19	0	0	3	0	10	0	0	4	8	0	0	0	0	3	9	7	0	0	0	0	0	0	0	0	0	0	3	0	0	0	0	2	0	0
SMA2E05	0	0	0	0	0	0	0	0	0	0	0	0	0	0	6	0	0	2	0	1	0	0	1	0	0	0	0	0	0	0	3	0	0	0	0	0	0	0	0	0	0	0	0	0	0	0	0	0	0
SMA2E06	0	0	0	0	0	2	0	0	0	0	0	0	0	0	0	0	0	0	0	7	0	0	0	0	0	0	1	0	1	4	0	0	0	0	0	0	0	1	0	0	0	1	0	0	0	0	0	2	0
SMA2E07	0	0	0	0	3	3	0	0	0	0	0	3	0	1	0	0	0	4	8	97	14	6	0	3	2	11	0	0	10	10	21	0	0	2	3	0	3	0	12	0	0	0	0	0	7	1	17	11	0
SMA2E08	2	0	0	0	0	0	0	0	0	0	0	0	0	0	4	0	0	0	0	3	0	0	0	0	0	0	0	0	0	0	12	0	0	0	0	0	0	0	1	0	0	0	0	0	0	0	0	0	0
SMA3E01	0	0	0	0	0	0	0	0	0	0	0	0	0	0	0	0	0	0	0	2	0	0	0	2	0	0	0	0	0	0	0	0	0	0	0	0	0	0	0	0	0	0	0	0	0	0	0	0	0
SMA3E02	0	0	0	0	0	0	0	0	0	0	0	0	0	0	0	0	0	0	0	2	0	0	1	0	0	0	0	0	0	0	0	0	0	0	0	0	0	0	0	0	0	0	0	0	0	0	0	0	0
SMA3E03	0	0	0	0	0	0	0	0	0	0	0	0	0	0	0	0	0	5	0	38	6	0	0	1	0	0	0	12	5	0	10	0	0	0	0	1	5	0	0	0	0	0	3	0	0	0	0	5	0
SMA3E04	0	0	0	0	0	0	0	0	0	0	0	0	0	0	0	0	0	0	0	11	0	0	0	0	0	0	0	0	0	2	0	0	0	0	0	0	0	0	0	0	0	0	0	0	0	0	0	0	0
SMA3E06	0	0	0	0	0	0	0	0	0	0	0	0	0	0	0	0	0	0	0	21	0	0	0	0	0	0	0	0	0	0	13	0	0	0	0	0	0	0	0	0	0	0	0	0	0	0	9	452	0
SMA4E01	0	0	0	0	0	0	0	0	0	0	0	0	0	0	0	0	0	0	0	1	0	0	0	0	0	0	0	0	0	0	1	0	0	0	1	0	0	1	0	0	0	0	0	0	0	0	0	0	0
SMA4E02	0	0	0	0	0	0	0	0	0	0	0	0	0	0	0	0	0	0	0	0	0	0	0	0	0	0	0	0	0	0	0	0	0	0	0	0	0	0	0	0	0	0	0	0	0	0	0	2	0
SMA4E03	0	0	0	0	0	0	0	0	0	0	0	0	0	0	0	0	0	0	0	0	0	0	0	0	0	0	0	0	0	0	0	0	0	0	0	0	0	0	0	0	0	0	0	0	0	0	0	0	0
SMA4E04	0	0	0	0	0	0	0	0	0	0	0	0	0	0	0	0	0	0	0	3	0	0	0	0	0	0	0	0	0	0	0	0	0	0	0	0	0	0	0	0	0	0	0	0	0	0	0	0	0
SMA4E05	0	0	0	0	0	0	0	0	0	0	0	0	0	0	0	0	0	0	0	0	0	0	0	0	0	0	0	0	0	0	0	0	0	0	0	0	0	0	0	0	0	0	0	0	0	0	0	0	0
SMA4E06	0	0	0	0	0	0	0	0	0	0	0	0	0	0	0	0	0	0	0	2	2	0	0	0	0	0	0	0	1	0	0	0	0	0	0	0	0	0	0	0	0	0	0	0	0	0	0	0	0
SMA4E07	0	0	0	0	0	0	0	0	0	0	0	0	0	0	0	0	0	0	0	0	0	0	0	0	0	0	0	0	0	0	0	0	0	0	0	0	0	0	0	0	0	0	0	0	0	0	0	0	0
SMA4E08	0	0	0	0	0	1	0	0	0	0	0	0	1	2	0	0	0	1	0	7	0	0	0	0	0	0	0	0	0	4	0	0	0	3	0	0	0	0	0	0	0	0	0	0	3	0	0	1	0
SME2E01	0	0	0	0	0	0	0	0	0	37	0	0	0	0	0	0	0	0	0	33	0	0	0	0	0	11	0	0	1	34	19	0	0	0	0	0	0	0	0	0	0	0	0	0	0	0	0	0	0
SME2E02	0	0	0	0	0	0	0	0	0	0	4	0	0	0	0	0	0	0	0	70	0	0	0	0	24	7	0	0	36	12	15	0	0	0	0	0	0	0	5	0	0	0	0	0	0	12	0	0	0
SME2E03	0	0	0	0	0	0	0	0	0	0	0	0	0	9	0	0	0	0	0	36	0	0	0	8	0	0	0	0	0	37	48	0	0	0	0	0	13	0	6	0	0	0	0	0	0	0	0	0	0
SME2E04	0	0	0	0	0	0	0	3	0	0	0	0	0	0	0	0	0	4	12	6	0	0	4	0	1	0	0	0	38	20	40	0	0	0	0	0	15	5	0	0	0	0	0	0	0	0	0	0	0
SME2E05	0	0	0	0	0	0	0	0	0	0	0	0	0	0	4	0	0	0	0	5	0	0	0	0	11	0	0	0	27	33	8	0	1	0	0	0	7	0	0	0	0	0	0	0	0	0	0	0	0
SME2E06	0	0	0	0	0	0	0	0	0	0	0	0	0	0	0	12	0	0	0	26	0	0	0	7	0	0	0	0	0	52	17	0	4	0	0	0	0	0	0	0	0	5	0	0	0	0	0	0	0
SME2E07	0	0	0	0	0	0	0	0	0	0	0	0	2	0	0	0	0	0	0	21	0	0	0	2	42	0	0	0	7	0	1	0	0	0	0	0	0	17	0	0	0	0	0	0	0	0	0	0	0
SME2E08	0	0	0	0	0	0	0	0	0	0	0	3	0	0	0	0	0	0	0	7	0	0	0	0	11	0	0	0	0	13	0	0	0	0	0	0	0	0	1	0	0	0	0	0	0	0	0	0	0
SME3E01	0	0	0	0	0	0	0	0	0	0	0	0	0	0	0	0	0	0	0	0	0	0	0	0	0	0	0	0	0	0	0	0	0	0	0	0	0	0	0	0	0	0	0	0	0	0	0	0	0
SME3E02	0	0	0	0	0	0	0	0	0	0	0	0	0	0	0	0	0	0	0	1	0	0	0	0	0	0	0	0	2	0	1	0	0	0	0	0	0	0	0	0	0	0	0	0	0	0	3	1	0
SME3E04	0	0	0	0	0	0	0	0	0	0	0	0	0	0	0	0	0	0	0	0	0	0	0	0	0	0	0	0	0	0	0	0	0	0	0	0	0	0	0	0	0	0	0	0	0	0	0	0	0
SME3E06	0	0	0	0	0	0	0	0	0	0	0	0	0	0	0	0	0	0	0	0	0	0	0	0	0	0	0	0	0	0	0	0	0	0	0	0	0	0	0	0	0	0	0	0	0	0	0	0	0
SME4E02	0	0	0	0	0	0	0	0	0	0	0	0	0	0	0	0	0	0	0	0	0	0	0	0	0	0	0	0	0	0	0	0	0	0	0	0	0	0	0	0	0	0	0	0	0	0	0	0	0
SME4E03	0	0	0	0	0	0	0	0	0	0	0	0	0	0	0	0	0	0	0	0	0	0	0	0	0	0	0	0	0	0	0	0	0	0	0	0	0	0	0	0	0	0	0	0	0	0	0	0	0
SME4E04	0	0	0	0	0	0	0	0	0	0	0	0	0	0	0	0	0	0	0	0	0	0	0	0	0	0	0	0	0	0	0	0	0	0	0	0	0	0	0	0	0	0	0	0	0	0	0	0	0
SME4E05	0	0	0	0	0	0	0	0	0	0	0	0	0	0	0	0	0	0	0	1	0	0	0	0	0	0	0	0	0	0	0	0	0	0	0	0	0	0	0	0	0	0	0	0	0	0	0	0	0
SME4E06	0	0	0	0	0	0	0	0	0	0	0	0	0	0	0	0	0	0	0	0	0	0	0	0	0	0	0	0	0	0	0	0	0	0	0	0	0	0	0	0	0	0	0	0	0	0	0	0	0
SME4E07	0	0	0	0	0	0	0	0	0	0	0	0	0	0	0	0	0	0	0	0	0	0	0	0	0	0	0	0	0	0	0	0	0	0	0	0	0	0	0	0	0	0	0	0	0	0	0	0	0
SME4E08	0	0	0	0	0	0	0	0	0	0	0	0	0	0	0	0	0	0	0	0	0	0	0	0	0	0	0	0	0	0	0	0	0	0	0	0	0	0	0	0	0	0	0	0	0	0	0	0	0
[truncated: 825 more columns]
